# Supplementary material for: Visual prognosis of submacular hemorrhage secondary to age-related macular degeneration: A retrospective multicenter survey
Source: PLoS One. 2022 Jul 21;17(7):e0271447. doi: 10.1371/journal.pone.0271447 (PMC9302799; doi:10.1371/journal.pone.0271447)
Supplement: S1 Data — (XLSX) [file pone.0271447.s001.xlsx]

## Sheet: data
												SMH onset												Treatment history						1st treatment for SMH								1st treatment details									After 1st treatment
ID	Age (y)	Sex (M=0, F=1)	Observation period (y)	Hypertension（No=0, Good control=1, Bad control=2）	Anticoagulant (No=0, Yes=1）	Eye (Right=0, Left=1)	Lens (Yes=0, IOL=1, Aphakia=2）	Cataract surgery (No=0, Yes=1)	Spherical lens (D)	Axial length (mm)	Glaucoma eye drops (No=0, Yes=1)	SMH area (DA)	SMH size (DA) (0: < 1, 1: 1-5, 2: Within arcade vessel, 3: Beyond arcade vessel)	Typical AMD=1, PCV=2, RAP=3	Factor of SMH (Unknown=0, HT=1, PDT=2, Anti-VEGF=3)	Period from AMD onset to SRH onset (y)	SMH period (d) (0: ≦ 7, 1: 8-14, 2: ≧ 15)	Foveal thickness (μm)	SMH thickness (μm) (0: < 500, 1: 500-1000, 2: > 1000)	PED (No=0, hPED=1, sPED=2, s+hPED=3）	Submacular hPED (No=0, Yes=1）	Macular retinal hemorrhage (No=0, Yes=1, Unknown=2）	Sub-ILM hemorrhage (No=0, Yes=1）	Anti-VEGF for AMD (No=0, Yes=1）	Period from last treatment to SMH onset (m)	Combination therapy with surgery (Within 1 week) (No=0, Yes=1)	PDT for AMD (No=0, Yes=1）	Number of PDT treatment	Period from last treatment to SMH onset (m)	Types of treatment for SMH	Vitrectomy (No=0, Yes=1)	Vitrectomy with tamponade (No=0, Air=1, SF6=2, C3F8=3, Oil=4)	Pneumatic monotherapy (No=0, SF6=1, C3F8=2)	Pneumatic with tPA (No=0, Yes=1)	Anti-VEGF (No=0, Yes=1)	Period from SMH onset to treatment (d) (0: ≦ 7, 1: 8-14, 2: ≧15)	Period from SMH onset to surgery (d)	Gas injection (Intravitreous=0, Subretina=1)	Gas injection with tPA (No=0, Yes=1)	tPA injection (Intravitreous=0, Subretina=1)	SMH drainage (No=0, Retinal hole=1, Intentional retinal hole=2, Sclera=3)	Number of surgery	Oil tamponade (No=0, Yes=1, Removed=2)	Residual SMH (0: Almost none, 1: < 1 DA, 2: ≧ 1 DA)	Residual PED (No=0, Decreased=1, Unchanged=2）	Re-SMH (No=0, Yes=1)	SMH size (DA) (0: < 1, 1: 1-5, 2: Within arcade vessel, 3: Beyond arcade vessel)	Foveal thickness (μm)	SMH thickness (μm) (0: < 500, 1: 500-1000, 2: > 1000)
1	94	0	0.338889	2	1	1	1	1	1.5		0	50	3	2	0	10	1	617	1	1	1	0	0	0		1	0			vitrectomy	1	2			1	2	2	0	0		0	1	0	2	1	0	3	204	0
2	78	0	1.13611	1	1	1	0	0	-2		0	2.94375	1	1	0		0	737	1	1	1	0	0	0			0			pneumatic gas	0		1	0	1	0	1							1	1	0	1	261	0
3	76	0	1.35833	0	0	1	0	0	1.25		0	9.42	2	2	0		1	662	1	1	1	0	0	0			0			anti VEGF mono	0		0	0	1	1								2	1	0	2	605	0
4	86	0	0.922222	0	1	1	2	0	2.25		0	50	3	2	0	10	2	1033	1	1	1	0	0	0			0			anti VEGF mono	0		0	0	1	2								2	1	0	3	426	0
5	80	1	0.694444	1	0	0	1	0	-0.25		0	27.475	3	1	3	9	0	409	0	1	0	0	0	1	0.25		1	7	59	anti VEGF mono	0		0	0	1	2								0	1	0	3	307	0
6	64	0	0.747222	0	0	1	0	1	0	23.82	0	7.065	2	2	0		1	804	1	1	1	0	0	1		0	0			vitrectomy	1	2			1	2	8	0	0		2	1	0	0	0	0	3	148	0
7	57	0	0.686111	0	0	1	0	1	1.75	22.97	0	9.42	2	2	0		0	697	0	2	0	0	0	0			0			vitrectomy	1	2			1	0	2	0	0		2	1	0	0	0	0	1	264	0
8	80	0	0.722222	0	0	0	0	0	3	23.6	0	7.065	2	2	0		0	1400	2	1	1	0	0	0			0			anti VEGF mono	0		0	0	1	1								2	1	0	2	180	1
9	81	1	1.11944	1	1	1	0	1	1	23.88	0	7.065	2	2	0		2	612	0	1	1	0	0	0			0			anti VEGF mono	0		0	0	1	2								2	0	0	2	302	0
10	63	1	1.80556	0	0	0	0	0			0	3.925	1	2	0		0	581	0	1	1	0	0	0			0			anti VEGF mono	0		0	0	1	2								0	1	0	2	297	0
11	81	0	1.28611	1	1	0	0	1	1.25	23.43	0	8.2425	2	2	0		2	679	1	1	1	0	0	0			0			anti VEGF mono	0		0	0	1	2								2	1	0	2	105	0
12	63	1	0.766667	1	0	0	0	0	-6		0	9.61625	2	2	0		2	563	0	1	1	0	0	0			0			anti VEGF mono	0		0	0	1	2								2	1	0	1	182	0
13	80	1	1.2	0	0	0	1	0	0.75		0	9.42	2	2	0		2	755	1	1	0	0	0	0			0			anti VEGF mono	0		0	0	1	2								2	2	0	3	706	1
14	68	0	0.669444	0	0	0	0	0	4		0	50	3	2	0		2	362	0	1	1	0	0	0			0			anti VEGF mono	0		0	0	1	2								2	1	0	3	191	0
15	65	0	0.65	1	0	1	0	0	1.75		0	50	3	2	0		2	235	0	1	0	0	0	0			0			anti VEGF mono	0		0	0	1	1								2	1	0	3	181	0
16	74	0	0.205556	1	1	0	0	0	9.375	20.58	0	21.98	3	2	0		1	1000	2			0	0	0			0			pneumatic gas	0		1	1	0	1	8							2	0	0	3	716	0
17	81	1	2.60833	1	0	1	0	1	2.875	21	0	9.42	2	1	0	16	2	232	0	2	0	0	0	1	3	0	0			anti VEGF mono	0		0	0	1	2	90							2	2	1	3	229	0
18	64	1	1.51111	0	0	0	0	1	0.125	22.29	0	9.42	2	2	0	0.5	0	1000	0	3	1	0	0	1	1	1	0			vitrectomy	1	0			1	1	25	No	0		0	1	0	2	2	1	3	342	0
19	73	0	1.88056	1	0	1	0	0	0.5	23.54	0	3	1	1	0		1	506	0	1	1	0	0	0			0			anti VEGF mono	0		0	0	1	0								0	0	0	1	405	0
20	78	1	1.39722	1	0	0	1	0	0.75	21.95	0	50	3	2	0	2	2	1000	1	3	1	0	0	0			0			vitrectomy	1	4		1	0	2	10	Oil	1	1	1	3	2	0	2	0	VH	VH	VH
21	80	1	3.71944	1	0	1	1	0	0.125	24.12	0	4	1	2	0		0	836.5	0	1	1	1	0	0		1	0			pneumatic gas	0		1	0	1	0	3							2	1	0	2	452.5	0
22	56	0	0.508333	0	1	1	0	0	0	23.97	0	4	1	2	0		2	748	1	1	1	0	0	0		1	0			anti VEGF mono	0		0	0	1	2								2	1	0	1	472	0
23	57	0	0.222222	0	0	1	0	1	-1.875	23.5	0	24	3	2	0		0	865	0	1	1	1	0	0		0	0			vitrectomy	1	4			0	0	5	Oil	0		2	2	2	1	1	0	1	412	0
24	62	0	1.58889	0	0	1	0	1	-1.25	24.02	0	6	2	2	0		0	191.5	0	1	1	2	0	1		1	0			vitrectomy	1	2			1	0	3	0	0		1	1	0	0	1	0	0	149	0
25	91	0	1.35	1	0	0	1	0	-0.5	25.76	0	4	1	1	0		2	705	0	0	0	1	0	0		1	0			anti VEGF mono	0		0	0	1	2								2	2	0	1	353	0
26	85	0	0.763889	1	1	0	0	0	2	23.05	0	4	1	2	0		1	395	0	1	1	0	0	0		1	0			pneumatic gas	0		1	1	1	1	10							0	1	0	0	209	0
27	77	0	1.76389	1	0	0	1	0	-1	23.82	0	4	1	2	0		0	801.5	0	1	1	1	0	0		1	0			vitrectomy	1	2			1	0	4	0	0		2	1	0	2	1	1	1	397	0
28	86	0	0.288889	1	1	0	1	0	-5.125		0	7	2	1	0	0	2	849	1	1	1	1	0	0			0			anti VEGF mono	0		0	0	1	1	13							1	1	0		283	0
29	70	0	0.302778	1	0	0	0	0	2.375		0	4	1	2	0	0	1	297	0	0	0	0	0	0			0			anti VEGF mono	0		0	0	1	2	18							0	0	0	1	243	0
30	79	0	0.297222	0	1	0	0	0	4.875		0	10	2	2	0	0	2	321	2	0	0	1	0	0			0			pneumatic gas	0		1	0	1	1	0							2	1	0	1	732	1
31	82	1	0.258333	1	0	0	1	0	1.5		0	16	2	2	0	0	0	506	1	2	1	1	0	0			0			anti VEGF mono	0		0	0	1	0	9							1	RPE tear	0	1	482	1
32	67	1	0.280556	0	0	0	1	0	-4.375	27.34	0	8	2	1	0	0	2	795	1	0	0	1	0	0			0			anti VEGF mono	0		0	0	1	2	17							0	0	0	1	386	0
33	75	0	1.46944	1	0	0	0	0	0.625		0	50	3	2	0	0	0	376	0	2	1	1	0	0			0			pneumatic gas	0		1	0	1	2	4							0	0	0
34	71	0	0.266667	0	1	1	0	0	-0.5		0	3	1	1	0	0	2	692	1	1	1	1	0	0			0			anti VEGF mono	0		0	0	1	0	13							2	1	0	1	675	1
35	73	0	0.391667	2	0	1	0	0	1.5		0	4	1	2	0	0	0	457	0	2	1	1	0	0			0			anti VEGF mono	0		0	0	1	0	11							0	0	0	0	231	0
36	65	0	1.01667	2	0	1	0	0	0.5		0	50	3	2	0	0	0	615	1	1	1	1	0	0			0			anti VEGF mono	0		0	0	1	1	33							2	1	0
37	85	1	0.863889	1	0	1	0	0	0.5	23.83	0	5	1	2	0	0	0	277	0	2	1	1	0	0			0			anti VEGF mono	0		0	0	1	0	4							2	1	0	1	385	0
38	64	0	2.98333	2	0	1	0	0	-0.5		0	18	2	2	0	0	0	553	0	2	1	0	0	0			0			anti VEGF mono	0		0	0	1	0	6							2	1	0	3	537	1
39	68	1	0.202778	0	0	1	0	0	-0.625		0	50	3	2	0	0	1	728	1	2	1	1	0	0			0			pneumatic gas	0		1	0	1	0	3							Retinal tear	0	0			0
40	71	0	3.26667	1	1	1	0	0	0.75		0	27.475	3	2	0	8	1	399	0	1	1	0	0	0			1	1	25	pneumatic gas	0		1	1	0	0	7							0	1	1	1	187	0
41	81	0	2.09722	2	0	1	0	1	2.875	23.98	0	50	3	2	0	3.5	0		2			2	0	1	1	0	0			vitrectomy	1	4			0	1	4	Oil	1	0	2	2	1	0	1	1	3	199	0
42	71	0	3.16389	1	1	1	1	0	-1.5	21.96	0	50	3	3	0	4	0		2	3		2	0	1	2	0	0			vitrectomy	1	4			0	1	13	Oil	1	0	2	1	2	2	Unknown	0	3	721	1
43	82	0	3.90833	1	1	1	0	0	1.125		0	12.56	2	2	0	0.2	2		0	3	1	0	0	0			0			pneumatic gas	0		1	1	0	2	30							2	2	0	2	365	1
44	81	0	3.89444	0	1	1	1	0	-0.5		0	18.84	2	2	0		1	191	0	3	1	0	0	0			0			pneumatic gas	0		1	1	0	1	6							0	1	0	0	278	0
45	85	0	1.175	1	0	1	1	0	1		0	23.55	3	2	0	2.5	0	370	0	1	1	1	0	1	4	0	0			pneumatic gas	0		1	1	0	0	2							0	1	1	0	335	0
46	88	1	0.405556	1	0	1	0	0	0.75		0	7.065	2	2	0		1	216	0	2	0	0	0	0			0			pneumatic gas	0		1	1	0	1	10							0	0	0	2	205	0
47	69	0	2.84722	2	0	1	0	0	3.5		0	4.71	1	2	0		1	339	0	3	1	0	0	0			0			pneumatic gas	0		1	1	0	1	10							0	1	1	1	389	0
48	55	0	2.00556	0	0	0	0	0	-4.75		0	21.98	3	2	0	0.7	0	271	0	3	1	0	0	1	1	0	0			pneumatic gas	0		1	1	0	0	4							9	0	1	2	226	0
49	62	0	1.96944	1	0	1	0	0	0.75	23.36	1	4.71	1	2	0		1	429	0	1	1	0	0	1	3	0	1	1		pneumatic gas	0		1	1	0	1	11							0	1	0	3	262	0
50	68	0	0.366667	1	1	0	0	0	-1.875	25.12	0	7.065	2	2	0	5	0	281	0	1	1	0	0	0			0			pneumatic gas	0		1	1	0	0	7							0	1	0	0	212	0
51	81	0	1.95556	1	0	1	1	0	4		0	47.1	3	2	0	5	0	306	1	1	1	0	0	1		0	0			pneumatic gas	0		1	1	0	0	4							1	1	1	VH	VH	VH
52	74	0	1.30556	1	0	0	1	0	-2.625		0	50	3	2	0	2	0	237	0	1	1	0	0	1	0	0	0			pneumatic gas	0	2	1	1	0	0	2	0	0		0	1	0	0	2	1	VH	VH	VH
53	71	0	3.59167	1	0	0	1	0	1.75		0	4	1	2	3	0.5	0	1012	1	1	1	0	0	1	4	0	0			vitrectomy	1	2			0	0	4	0	1	1	2	1	0	0	1	0	0	348	0
54	65	1	3.24722	0	0	1	0	1	1.875	24.23	0	17	2	2	0	20	0	620	0	3	1	0	0	0		0	0			vitrectomy	1	2			0	0	3	0	1	1	2	1	0	0	1	0	0	440	0
55	70	1	0.805556	0	0	1	0	0	-1.5		0	14	2	2	3	6	0	560	0	1	1	0	0	1	2	0	0			pneumatic gas	0		1	0	0	0	3							1	2	0	1	85	0
56	82	0	1.725	1	1	1	0	1	-0.25	23.47	0	50	3	1	0		1	860	0	2	0	1	0	0			0			vitrectomy	1	0			0	1	11	1	1	1	0	1	0	0	0	1	0	205	0
57	56	0	0.672222	0	0	0	0	1	-3.875	25.09	0	3.5	1	1	0		0	610	0	2	1	1	0	0			0			vitrectomy	1	1			0	2	75	0	1	1	0	1	0	2	1	1	2	705	1
58	75	0	0.277778	1	0	1	1	0	0.375		0	14	2	2	0		0	703	1	0	0	0	0	0			0			vitrectomy	1	1			0	0	4	0	1	1	0	1	0	0	1	0	0	165	0
59	80	0	0.583333	1	0	1	0	1	0.125	24.56	0	50	3	2	3	1.4	2	580	0	3	1	0	0	1	0.25	0	0			vitrectomy	1	1			0	2	72	0	1	1	0	1	0	0	1	0	0	55	0
60	77	0	0.713889	1	1	1	1	0	-1		0	45	3	2	0	0.2	0	310	0	1	0	0	0	0			0			vitrectomy	1	1			0	0	7	0	1	1	0	1	0	2	2	0	2	165	0
61	83	0	0.419444	1	0	0	1	0	0.375	23.93	0	6	1	2	0		2	810	1	2	0	0	0	0			0			vitrectomy	1	1			0	1	12	0	1	1	0	1	0	0	1	1	1	99	0
62	86	0	2.225	1	0	1	1	0	2.75			21.195	3	1	3	10	2	425	0	1	1	2	0	1	4	1	0			pneumatic gas	0		1	1	0	0	60							2	0	0	3	330	0
63	74	1	1.60833	0	1	0	2	0	8.75		0	27.475	3	1	3	1	0	457	2	1	1	1	0	1	6	0	0			pneumatic gas	0		1	1	0	0	4							0	2	0	0	232	0
64	86	0	0.644444	1	1	1	1	0	1		0	50	3	1	0		0	498	0	1	0	0	0	0		1	0			pneumatic gas	0		1	0	0	0	3							0	0	1	0	276	0
65	57	1	1.74167	0	0	1	0	0	1.25		1	3.14	1	2	0		0	294	0	1	0	0	0	0		1	0			pneumatic gas	0		1	1	1	0	5							0	1	0	1	248	0
66	74	0	0.305556	1	1	0	0	0	0.25	24.77	0	18.84	2	1	3	4	2	770	2	1	1	0	0	1	2	0	0			pneumatic gas	0		2	1	0	2	30							0	2	1	0	184	1
67	74	0	2.35	0	1	0	0	0	0	22.65	0	38.465	3	2	3	4	0	416	1	1	1	1	0	1	4	1	1	1	6	pneumatic gas	0		2	1	1	0	0							0	1	1	0	294	0
68	66	0	1.925	0	0	0	0	1		22.09	0	27.475	3	1	0		1	884	1	1	1	1	0	0			0			pneumatic gas	0		1	1	1	2	20							0	2	0	1	550	2
69	71	0	0.825	1	0	1	0	1	4.25		0	50	3	2	3	1	0	756	1	1	1	0	0	1	2	1	0			vitrectomy	1	4			1	1	12	Oil	0		0	1	1	2	2	0	3	498	2
70	74	1	2.91667	1	0	0	1	0	1.75	22.66	0	18.84	2	2	3	4	2	217	0	1	1	1	0	1	1	0	1	1	1	pneumatic gas	0		1	1	0	2	30							0	2	0	1	174	0
71	93	1	0.325	1	0	1	1	0	-2.5		0	3.14	1	2	0	4	0	540	0	1	1	1	0	1		0	1	1	40	vitrectomy	1	2			0	0	2	0	0		0	1	0	1	0	0	2	424	0
72	69	0	0.297222	0	0	1	0	1	-1	24.35	0	9.42	2	2	0		0	813	1	1	1	1	0	0		1	0			vitrectomy	1	2			1	0	6	0	1	1	0	1	0	1	1	0	0	209	0
73	75	0	0.875	1	1	1	0	1	2.5	23.25	0	43.96	3	2	0		0	863	1	1	1	1	0	0		1	0			vitrectomy	1	2			1	0	5	0	1	1	0	1	0	2	1	1	2	198	0
74	68	0	1.08889	1	1	0	0	0	2.5		0	15.7	2	1	0		2	459	0	1	1	1	0	0		0	0			pneumatic gas	0		2	1	0	2	16							0	1	0	0	188	0
75	88	0	3.71389	0	0	0	0	0	0		0	Unmeasurable	3	1	3	4	1		2			0	0	1	3	0	0			pneumatic gas	0		1	1	0	1	10							2	2	0	0	433	0
76	77	0	1.25278	1	1	0	1	0	6.5		0	37.68	3	2	3	2	0		2	1	1	0	0	1		0	0			vitrectomy	1	2	1	1	0	0	1	0	1	1	2	1	0	2	1	1	1	240	1
77	77	1	1.13056	1	0	0	0	0	2		0	3.14	1	2	0	0	2	394	0	1	1	0	0	0		1	0			anti VEGF mono	0		0	1	1	2	19							0	1	0	1	177	0
78	86	0	1.80833	1	0	0	1	0	0.25		0	19.625	2	2	0	1	2	234	0	1	1	0	0	0			0			anti VEGF mono	0		0	0	1	2								0	1	0	0	273	0
79	81	0	3.41944	1	0	1	0	0	-9	26.02	1	18.84	2	1	0		2	501	0	1	1	1	0	0		0	0			anti VEGF mono	0		0	0	1	2	20							0	1	0
80	73	0	1.31944	0	0	1	0	0	3.5		0	15.7	2	2	0		0	725	1	1	1	0	0	0		1	0			pneumatic gas	0		1	1	1	0	6							0	0	0	1	175	0
81	80	1	3.10278	2	0	1	1	0	0.5		0	7.065	2	2	3	8	0	470	1	3	1	2	0	1	2	0	0			pneumatic gas	0		1	1	0	0	5							1	2	0	3	205	0
82	73	0	1.85278			0	0	0	-2.5		0	1.57	1	1	0		0	561	0	1	1	1	0	0		0	0			anti VEGF mono	0		0	0	1	1								0	1	0	0	155	0
83	77	0	0.433333	1	1	0	1	0	-1.75		0	7.065	2	2	2,3	9	2		0	1	1	0	0	1	31	1	1	1	33	vitrectomy	1	2			1	0	20	0	1	1	0	1	0	0	1	0	0		0
84	63	0	1.16944	2	0	1	0	1	-2	24.48	0	11.775	2	2	0		0	684	1	1	1	0	0	0		1	0			vitrectomy	1	3			1	0	5	0	1	1	0	1	0	0	1	0	0	235	0
85	84	1	2.79444	1	1	1	1	0	1.25		0	3.14	1	1	0		1	594	0	1	1	1	0	0		0	0			pneumatic gas	0		1	0	0	1	9							2	2	0	2	167	0
86	65	0	0.802778	1	0	1	0	1	0.25	23.85	0	3.14	1	2	0		1	637	0	1	1	0	0	0		1	0			vitrectomy	1	2			1	2	17	0	1	1	0	1	0	1	1	0	0	224	0
87	75	0	2.79444	1	1	1	0	0	-3		0	4.71	1	1	2	2	0	602	0	1	1	1	0	0		0	1	1	1	pneumatic gas	0		1	1	0	0	0							0	2	0		191	1
88	80	0	1.98056	1	1	1	0	1	0	24.55	0	2.355	1	2	0		0	663	1	1	1	1	0	0		0	0			pneumatic gas	0		1	1	0	0	0							1	1	1	0	208	0
89	79	1	1.36667	1	0	1	0	1	3		0	Unmeasurable	Unmeasurable	2	0	4	0	397	0	1	0	0	0	1	26	0	1	1	28	vitrectomy	1	1			0	1	9		1	0	0	2	0	1	0	0	1	187	0
90	63	0	1.40278	0	0	1	0	0	1.25		0	2.355	1	2	0		0	705	0	1	1	0	0	0		0	0			pneumatic gas	0		1	0	0	0	1							0	1	0	1	418	0
91	74	1	2.28056	0	0	1	1	0	0		0	4.71	1	2	0		0	619	0	1	1	1	0	0		1	0			pneumatic gas	0		1	1	1	0	2							0	1	0	0	218	0
92	85	1	2.875	1	0	1	0	1	0	22.16	0	Unmeasurable	3	1	0		0	620	1	1	1	1	0	0		0	0			vitrectomy	1	1			0	1	10		1	0	0	1	0	2	1	0	3	496	1
93	87	1	1.01667	0	0	1	0	1	-3	23.7	0	28.26	3	1	0		0					1	1	0		0	0			vitrectomy	1	1			0	0	5		1	1	0	2	1			0		134	0
94	70	0	3.14444	0	0	1	0	0			0	15.7	2	2	0		0	724	1	1	0	1	0	0		0	0			pneumatic gas	0		1	0	0	0	3							0	2	0	3	388	0
95	82	0	2.97778	1	1	0	0	1	2.5	23.57	0	7.065	2	2		1	0	466	0	1	1	1	0	1	3	0	0			anti VEGF mono	0		0	0	1	2								2	1	0	2	230	0
96	75	1	0.502778	0	0	0	0	1	-0.25	23.29	0	4.71	1	1	0		0	688	0	1	1	0	0	0		1	0			pneumatic gas	0		1	1	1	0	4							0	0	0	0	188	0
97	48	0	1.60833	0	0	1	0	0	2.25		0	3.14	1	2	0		1	214	0	1	0	0	0	0		0	0			anti VEGF mono	0		0	0	1	1								0	1	0	0	221	0
98	61	0	1.45556	1	0	1	0	1	0.25	23.67	0	35.325	3	2	3	7	1	542	0	1	1	1	0	1	1	0	0			vitrectomy	1	0	0	0	1	2		No	0		0	2	0	0	0	1	0	157	0
99	89	1	1.18611	1	1	1	1	0	1		0	18.84	2	2	0	0	1	465	0	1	1	1	0	0		1	0			pneumatic gas	0		1	1	1	2	18							0	0	0	0	174	0
100	72	1	1.21111	0	0	1	0	1	0.25	24	0	21.98	3	2	3	4	0	472	0	1	1	0	0	1	3	1	1	5	11	pneumatic gas	0		1	1	1	0	3							0	1	0	3	180	0
101	69	1	2.25	0	0	1	0	1	0.5	23.58	0	7.065	2	2	0	4	1	763	1	1	1	0	0	1	12	0	1	1	20	pneumatic gas	0		2	1	0	1	9							0	0	0	0	147	0
102	81	0	2.16667	0	0	1	1	0	0.25		1	4.71	1	1	3	7	0	919	1	1	1	0	0	1	2	1	0			pneumatic gas	0		2	1	1	1	8							0	0	0	1	262	0
103	72	1	2.49167	0	1	0	0	1	1.5	24.12	0	4.71	1	1	0	2	2	826	1	1	1	2	0	1		0	0			anti VEGF mono	0		0	0	1	2								0	1	0	0	1155	1
104	80	0	1.375	1	1	0	1	0	1		0	37.68	3	2	0		2	1244	2	1	1	0	0	0		1	0			pneumatic gas	0		1	1	1	2	30							0	1	0	3	215	1
105	59	0	1.48056	1	1	1	0	1	-3.5	26.33	0	7.065	2	1	3	1	2	426	0	1	1	1	0	1	2	1	1	1	1	vitrectomy	1	1			0	2	30	1	1		0	1	0	0	2	0	0	149	0
106	75	0	1.33611	1	0	1	0	0	1.5		0	11.775	2	2	2	0	0	562	1	1	1	0	0	0		0	1	1	0	pneumatic gas	0		2	0	0	0	0							0	0	0	0	133	0
107	64	0	1.26389	1	0	1	0	0	-1.5		0	3.14	1	2	0		1	350	0	1	1	0	0	0		0	0			pneumatic gas	0		2	1	0	1	13							2	1	1	1	195	0
108	67	0	1.09167	0	0	0	0	0	-2		0	4.71	1	2	0		0	225	1	1	1	1	0	0		0	0			anti VEGF mono	0		0	0	1	0								0	0	0	1	136	0
109	68	0	1.675	1	0	0	0	0	0.75	23.43	0	6.28	2	2	0		2	534	0	1	1	0	0	0		0	0			pneumatic gas	0		2	1	0	2	30							0	2	0	0	133	0
110	77	0	0.772222	0	0	0	1	0	0.25		0	7.065	2	1	3	2	2	825	1	1	1	1	0	1	36	1	1	1	10	vitrectomy	1	2			1	2	14	0	1	1	0	1	0	0	2	1	0	95	0
111	77	0	1.17778			1	1	0	-2.25		0	11.775	2	2	0		0	741	1	1	1	1	0	0		0	0			anti VEGF mono	0		0	0	1	0								2	1	0	3	357	0
112	75	1	1.49444			0	1	0	0.25		0	7.065	2	2	0		0	443	0	1	1	1	0	0		0	0			anti VEGF mono	0		0	0	1	0	5							2	1	0	2	254	0
113	67	1	1.075	0	0	0	0	1	2.5	21.11	0	21.98	3	2	0		0	697	1	1	0	0	0	0		1	0			vitrectomy	1	2			1	0	5	0	1	1	0	1	0	0	2	1	3	141	0
114	70	0	1.00556	0	0	0	0	0	-2		0	7.065	2	2	0		2	580	0	1	0	0	0	0		1	0			anti VEGF mono	0		0	1	1	2	25							0	1	0	0	438	0
115	80	0	0.494444	0	1	1	1	0	-1.75		1	3.14	1	1	3	13	2	806	0	0	0	0	0	1	4	0	0			anti VEGF mono	0		0	0	1	2	120							0	0	0	2	332	0
116	72	0	3.4	1	0	0	0	1	-3.75		0	2.355	1	1	3	1	0	500	0	0	1	0	0	1	3	0	0			anti VEGF mono	0		0	0	1	2	-							2	2	1	3	321	0
117	71	0	3.19167	0	0	0	1	1	-0.5		0	7.85	2	2	3	7	1	637	2	1	0	0	0	1	2	1	1	1	77	pneumatic gas	0		1	0	1	1	10							0	1	0	3	254	0
118	83	0	0.377778	0	0	1	0	1	0.75		0	19.625	2	2	3	8	0	814	1	1	1	0	0	1	0	0	1	4	3	pneumatic gas	0		1	0	0	0	3							0	0	0	0	172	0
119	80	1	3.53889	1	1	1	1	1	-2.5	24.06	0	17.27	2	1	0		0	513	0	1	1	0	0	0		0	0			vitrectomy	1	2			0	0	4	0	1	1	0	1	0	2	2	0	0	171	0
120	91	1	0.288889	1	0	0	0	1	0.75		0	6.28	2	2	0		0	314	0	1	1	0	0	0		0	0			pneumatic gas	0		1	0	0	0	4							2	1	0	1	244	0
121	58	0	1.63611	0	0	1	0	0	-5	25.89	0	50	3	2	0		1	289	0	0	0	1	0	0			0			anti VEGF mono	0		0	0	1	1	No							0	0	0	3	170	0
122	95	0	2.51944	0	0	1	1	0	-0.25		0	17	2	2	0		0	280	0	1	1	1	0	0			0			vitrectomy	1	2			1	0	3	0	0		0	1	0	2	0	0	0	280	0
123	72	1	1.07222	1	0	1	0	1	-0.5	22.8	0	50	3	2	0	0	1	869	1	3	1	1	0	0			0			vitrectomy	1	4	0	0	1	1	10	Oil	0		0	1	2	2	1	0	2	495	0
124	67	1	2.89722	1	0	1	0	0	-1.25		0	3.14	1	2	0	0.25	1	642	0	2	1	1	0	0			0			anti VEGF mono	0		0		0									1	1	0	0	321	0
125	78	0	0.8	0	0	1	0	0	0.75		0	9.42	2	2	0	0.1	0	630	0	2	1	1	0	0			0			anti VEGF mono	0		0		1	0								2	1	0	1	279	0
126	63	1	1.33611	0	0	1	0	0	-7		0	7.85	2	2	0	0	2	653	0	3	1	1	0	0			0			anti VEGF mono	0		0		1	1								2	1	0	1	555	0
127	76	0	3.58611	0	0	0	0	0	0		0	19.625	2	1	0	0.1	2	596	0	2	1	1	0	0			0			anti VEGF mono	0		0		1	1								1	1	0	1	162	0
[truncated: 14 more columns]
